# Supplementary material for: Research on channel estimation based on joint perception and deep enhancement learning in complex communication scenarios
Source: PeerJ Comput Sci. 2025 May 8;11:e2852. doi: 10.7717/peerj-cs.2852 (PMC12192938; doi:10.7717/peerj-cs.2852)
Supplement: Supplemental Information 1 [file peerj-cs-11-2852-s001.zip]

Archive with 11 entries (9 files):
- code/
- code/Models/
- code/Models/README.md
- code/create_database_h5py_derived.py
- code/create_database_h5py_raw.py
- code/custom_layers.py
- code/final_training_gru.py
- code/final_training_mobilenet.py
- code/final_training_wavenet.py
- code/my_models.py
- code/plot_cm.py
