# Supplementary material for: Research on channel estimation based on joint perception and deep enhancement learning in complex communication scenarios
Source: PeerJ Comput Sci. 2025 May 8;11:e2852. doi: 10.7717/peerj-cs.2852 (PMC12192938; doi:10.7717/peerj-cs.2852)
Supplement: Supplemental Information 1 [file peerj-cs-11-2852-s001.zip › code/Models/README.md]

Models will be saved in this folder
