# Supplementary material for: Research on channel estimation based on joint perception and deep enhancement learning in complex communication scenarios
Source: PeerJ Comput Sci. 2025 May 8;11:e2852. doi: 10.7717/peerj-cs.2852 (PMC12192938; doi:10.7717/peerj-cs.2852)
Supplement: Supplemental Information 1 [file peerj-cs-11-2852-s001.zip › code/create_database_h5py_derived.py]

# This file takes the raw waveform data created by 
# 'create_database_h5py_raw file and produces the final derived
# features that are used by the classifiers

import numpy as np
import python_speech_features as psf
import h5py
import inspect
from itertools import count
import os

codes=inspect.getsource(inspect.getmodule(inspect.currentframe()))

np.random.seed(7)

fs = 16000          #Sampling Frequency
win_len = .025      #Window length
win_step = .010     #Time stem between consequetive windows

root_path = r'E:\musan_data_raw.h5'
target_path = r'e:\musan_data_derived.h5'
if os.path.exists(target_path):
    if input('Target path exists... REMOVE? [Y/N] :').lower()=='y':
        os.remove(str(target_path))

db = h5py.File(root_path, 'r')
catg = ['noise', 'music', 'speech', 'silence']

keys = list(db.keys())
fdict = dict((k, list(kk for kk in keys if kk.split('\\')[0]==k)) for k in catg)


def proc_file(file):
    sig = db[file][:]
    
    frms = psf.sigproc.framesig(sig, .2*fs, .01*fs)
    frms = frms/frms.std(axis=-1, keepdims=True)
    sig = psf.sigproc.deframesig(frms, siglen=len(sig), 
                                  frame_len=.2*fs, frame_step= .01*fs)
    
    mfcc = psf.mfcc(sig, samplerate=fs, numcep=20, nfilt=32, winlen=win_len,
                        winstep=win_step).astype(np.float32)
    mfb = psf.logfbank(sig, samplerate=fs, nfilt=64, winlen= win_len,
                            winstep=win_step).astype(np.float16)

    return (file, mfcc, mfb)


with h5py.File(target_path, mode = 'w-') as fl:
    fl.attrs['codes']=codes
    for key in fdict:
        print('\nProcessing', key, 'files: total =', len(fdict[key]))
    
        for i, file in zip(count(),fdict[key]):                                  
            if not (i+1) % 5:
                print(key.upper(), 'File', i+1, 'of', len(fdict[key]))
            
            if db[file].shape[0]>win_len*fs:
                file,mfcc, mfb= proc_file(file)
                grp = fl.create_group(file)
                for nm, vl in zip(('mfcc', 'mfb'), (mfcc, mfb)):
                    grp[nm] = vl

db.close()
print('\nDone!')
